# Supplementary material for: A Proanthocyanidins-Rich Cili (Rosa roxburghii) Fruit Extract Protects CCl4-Induced Mouse Hepatic Fibrosis via Modulation of Ferroptosis and Gut Microbiota
Source: Nutrients. 2025 Nov 3;17(21):3463. doi: 10.3390/nu17213463 (PMC12609504; doi:10.3390/nu17213463)
Supplement: Supplementary file 1 [file nutrients-17-03463-s001.zip]

Archive with 1 entries (1 files):
- nutrients-3914837-supplementary.pdf
